# Supplementary material for: Research on the ordering strategy problem in supply chain with profit allocation under two-level price-fluctuation sales
Source: PLoS One. 2025 Jan 14;20(1):e0316377. doi: 10.1371/journal.pone.0316377 (PMC11731874; doi:10.1371/journal.pone.0316377)
Supplement: S1 Dataset — The data were derived from a survey on the sales of boxed Dong Kui waxberries and modeled using the Copula function to simulate realistic price and sales conditions across two levels. (XLSX) [file pone.0316377.s001.xlsx]

## Sheet: Simulated price and demand data
Simulated prices and demands at normal level				Simulated prices and demands at discount level
101	1847			53	3174
95	1873			46	3206
97	2081			53	2577
76	2211			47	3025
81	1763			39	3502
91	2365			45	3179
72	2783			36	2816
68	2434			55	2603
100	1516			32	4419
88	1899			50	2278
76	2459			50	2387
89	2080			45	3195
82	1956			40	3937
92	1379			44	3202
83	2044			44	3488
93	1609			56	2706
80	2086			41	3608
97	1925			47	3015
93	2180			43	2674
91	2229			36	3031
79	2416			41	3216
80	2111			45	2510
105	1639			48	1645
109	1154			41	3772
104	1915			40	3869
84	2561			46	3163
87	1846			46	1959
74	2386			48	3125
109	1705			48	2886
96	2017			37	3580
97	1719			46	2674
78	2152			38	3499
79	1969			35	2926
96	2418			51	2768
102	1357			37	3692
90	2077			38	3132
85	2203			49	1964
87	1876			45	2694
84	2065			48	3124
89	1706			39	3391
96	1867			45	2728
99	2049			44	3702
97	2181			51	2707
86	1884			42	3523
94	2256			38	3868
87	2029			46	2985
83	2207			43	2792
80	2229			45	2951
102	1872			33	3894
47	2539			42	3581
86	2093			37	3691
68	2064			51	2968
97	1724			44	3183
89	1835			50	2895
105	2009			52	2798
97	1831			43	3561
83	2298			44	3639
84	2188			40	3069
93	1776			44	4209
99	2174			54	2361
82	2344			42	2990
103	1981			43	3675
111	1288			52	3339
92	1820			42	3218
89	2104			45	3108
90	1936			40	3082
90	2245			46	2098
80	2111			49	3252
92	2182			51	3736
73	2313			39	3176
90	2188			42	3116
98	1462			45	3540
82	2075			41	3262
95	2479			43	3096
97	1647			46	3221
93	1599			43	3435
70	1986			55	1959
103	1639			42	3410
76	2686			42	3744
72	2193			42	3113
89	1990			51	1868
63	2616			52	2028
81	2406			40	3547
83	2100			45	3098
95	1844			43	2527
93	2594			50	2676
97	1897			43	3151
90	1693			53	2182
86	1707			42	2534
75	2197			45	3295
75	2130			37	2900
99	1904			54	2500
95	2052			51	2530
90	2256			40	2945
98	2055			45	3403
97	1939			42	2782
89	1826			42	2337
92	1712			54	1909
80	2013			38	3733
92	2132			46	3154
86	1760			53	2766
92	2115			41	3333
111	1368			35	3785
80	1531			52	3391
94	1773			53	2632
82	2094			49	2743
96	1992			54	2769
79	2056			45	1951
91	1637			48	2736
93	2145			44	2897
86	2196			36	3620
75	2822			42	2652
86	2237			47	3482
107	1634			48	3112
82	1837			46	3056
74	1876			45	2576
94	1758			47	2881
74	1891			45	3566
105	2192			42	3005
90	2236			52	1823
81	1857			52	3532
83	2243			35	3521
74	1997			37	3486
99	1939			50	2688
79	1885			37	3362
99	1647			44	3077
87	2536			51	2806
90	1968			41	3103
66	2163			40	3404
97	2259			42	3323
80	2040			35	4160
105	1962			43	3221
75	2587			53	2827
95	2084			45	2997
86	2034			38	2948
105	1775			50	2623
109	1921			47	2667
81	2494			56	2745
103	1262			50	3452
68	2341			47	3445
92	1573			54	2966
79	2243			45	3103
93	1888			40	2796
69	2732			51	2958
97	1968			36	3325
109	1687			48	2998
69	2147			46	3040
92	1759			47	3226
85	2219			48	2675
94	1624			44	3738
102	1983			49	3064
94	2052			37	3199
94	2021			49	2556
92	1994			38	2721
103	1712			47	2790
77	1943			45	2759
103	1634			44	3162
92	2088			48	3118
106	2032			43	3207
86	2067			39	4081
93	2038			41	2855
95	1870			48	3154
70	2422			39	2961
83	1863			45	3336
112	1762			45	2945
82	1997			51	2637
94	2089			49	2772
79	1899			44	2641
94	2290			48	2949
71	1946			46	2080
78	2328			40	3350
82	2657			40	3565
85	2402			43	3562
78	2150			48	2342
88	2178			40	3480
90	2146			47	2697
96	1889			41	3508
98	1882			47	2824
80	2385			51	2835
93	2049			44	3660
105	1738			41	3349
69	2056			50	2494
81	2396			44	2785
106	1981			45	3013
79	2268			40	2724
78	2144			45	2851
82	2137			46	3347
89	1514			43	3077
94	2116			57	2909
97	2195			49	3408
71	2550			43	3526
89	2208			44	3169
95	2002			35	2295
91	1766			49	3740
85	2470			46	3143
84	2068			47	2988
77	2483			42	2902
98	2122			39	2535
86	2490			44	3056
81	1695			55	2702
81	2032			50	3461
91	1889			41	3521
96	1782			45	3140
86	1677			50	2671
77	1926			46	3444
87	2159			39	3741
88	1566			55	3022
89	2315			41	3142
107	1527			43	3100
89	1816			39	3735
106	1959			46	3315
83	1981			52	2893
72	2684			49	2804
89	1976			37	3297
100	1814			27	3789
100	1628			36	3432
99	1217			53	2796
80	2032			40	2791
83	2327			40	2923
73	2216			38	3173
97	1952			41	3379
116	1741			46	2341
95	2274			46	2987
95	1984			50	3578
73	1951			48	3790
84	1994			52	3248
86	2256			46	2332
88	2061			47	2846
92	2092			45	2454
107	2186			50	2173
94	2046			35	3620
79	2359			46	4027
93	1997			47	2752
107	1935			53	2084
94	2030			41	2893
85	2408			49	2939
101	2286			53	2917
92	2316			43	3061
85	2035			49	3265
100	2298			44	3159
102	2252			36	3816
87	2451			49	2990
80	1863			54	2808
89	1904			44	3343
78	1930			48	2864
94	1754			45	3320
72	2251			53	2456
82	2030			43	2584
98	1360			51	2654
92	1923			50	2979
92	2003			44	3534
95	2071			49	2443
94	1843			43	3257
74	2324			35	3214
95	1695			39	3917
80	2663			45	2592
87	1899			50	3307
82	2102			50	2628
101	2074			40	2740
75	2051			41	3515
78	2072			42	3428
91	2040			49	3899
80	1693			48	3486
83	2162			41	3220
113	1479			47	2981
73	1960			36	3050
97	2152			47	3009
85	2757			46	3255
85	1894			39	3429
105	1506			43	3160
94	2078			44	2272
96	2002			54	2876
87	1618			44	2691
89	1839			39	3301
91	2293			41	2904
83	1836			49	3039
92	1709			50	2696
79	2168			47	3261
85	1855			46	3017
96	2462			42	3547
88	2538			50	2091
82	1743			45	3297
92	2120			47	3378
94	1385			52	2575
89	2511			41	2630
82	2104			42	2782
89	1811			44	2636
94	2119			38	3351
84	2235			48	2696
95	1962			51	2993
98	2084			41	2452
83	2110			44	2929
90	2140			51	2434
99	2101			40	4281
85	2304			43	2893
103	1736			44	3079
106	2021			51	2899
104	1947			37	3954
89	1969			45	2941
93	2054			51	2707
70	2059			48	2609
99	2024			46	2681
76	2302			48	1927
83	2229			38	4075
94	2464			41	2898
89	1923			45	3208
86	1771			46	3099
69	2595			44	3716
108	1866			48	2649
94	1741			44	3100
75	2194			55	1779
83	1842			44	4078
97	1756			47	3044
107	2071			50	3363
94	2313			54	2399
79	2023			54	2144
95	2056			45	2597
88	2198			46	3355
96	1915			37	2809
75	2205			53	2860
69	1937			48	3192
89	1330			49	2832
82	2249			39	2765
90	2380			40	3035
93	1922			45	2763
97	2139			51	2790
78	2167			51	3079
80	2542			43	3816
94	2371			43	3093
89	1731			43	2581
73	2336			44	3401
77	1937			43	2953
78	2301			44	2868
88	2408			42	2777
99	2178			43	3253
112	1613			46	2940
102	1203			54	2502
88	2635			47	2243
100	1689			45	2139
86	2038			48	3016
95	1810			44	3358
74	2405			51	2448
99	1879			47	3183
87	2574			37	3259
80	2143			40	3084
87	2064			44	1991
78	2439			45	2167
75	2303			41	3609
78	2308			39	2635
101	2186			55	2405
96	2083			49	3166
103	1483			45	2273
95	2196			48	3015
81	2020			36	3464
77	2151			44	3244
83	2253			41	3023
82	1808			41	3127
94	1715			40	3441
92	2166			37	3529
99	1797			41	2517
89	1848			46	3662
80	2701			48	2854
100	1744			49	3069
99	1751			52	1899
91	2264			46	3147
97	2002			48	2734
71	2565			45	2781
109	1957			46	3058
96	1665			51	2940
98	1517			50	1884
83	2000			38	4054
79	2015			49	1541
96	1759			43	2805
75	2526			35	3427
99	1435			42	2721
104	1763			40	2925
89	2281			39	3128
98	1256			53	1662
100	1887			38	3824
104	1439			50	2451
68	2184			47	3274
101	2322			46	2818
78	1969			32	3743
89	2358			46	3027
100	1760			50	2337
82	2270			46	3197
102	1425			43	2601
85	1924			47	3105
84	2223			42	3451
100	1891			46	2773
85	1509			51	2039
84	2215			38	3620
72	2240			54	2527
99	2450			39	3437
83	2355			33	3766
85	1749			43	2297
92	2242			38	3327
88	1569			47	3165
81	2230			45	2762
90	1687			54	1910
81	2702			41	2494
87	2150			41	3840
105	1821			50	2450
85	1799			55	2401
95	2024			47	3161
89	2235			45	3008
113	1970			39	4042
94	2032			57	2302
78	2387			44	3304
99	2056			43	3471
106	1530			50	2615
86	1710			48	3190
70	1765			49	2580
78	2242			48	2720
95	1744			41	3247
84	1820			40	4037
86	1710			48	2468
86	1539			37	2951
84	2078			43	3634
88	1747			35	3764
95	1524			43	2816
111	1690			52	2866
120	1347			43	2982
94	3017			46	2549
94	2098			54	2737
75	2140			45	2957
85	2273			44	2868
95	1664			49	2647
90	2065			47	2569
92	1302			48	2679
105	1958			36	2901
86	2299			51	2973
88	2038			52	2867
91	2269			41	3046
93	1511			50	2496
83	1976			44	3121
95	1616			38	3704
93	1794			53	2469
85	1916			37	3352
84	2104			45	2745
76	2034			40	3394
84	1752			38	3461
89	1394			46	2691
102	1685			44	3126
77	2738			44	2834
76	1704			47	3252
86	2058			45	2940
95	2153			46	3309
102	1533			47	2962
103	2131			52	2523
75	2251			53	2987
81	1720			53	2984
90	2333			45	1646
93	2078			50	2463
99	2016			57	2544
76	1782			40	3348
90	2247			47	2877
95	1791			50	3473
91	1753			43	2345
95	2022			47	3002
98	1886			39	4323
81	1233			55	2725
77	1750			43	3409
92	1979			42	3541
85	2091			51	2403
75	2552			45	3556
83	2371			43	3123
81	1398			49	2570
90	2225			49	2701
93	2082			49	2775
98	1647			43	3671
85	2082			36	3880
84	2270			52	2350
69	2507			39	3739
87	1612			50	2803
93	1429			37	4044
75	2312			42	3349
94	1631			32	3805
93	1462			49	3607
94	1760			48	2889
76	2199			46	1750
82	1705			47	3181
92	1923			40	2730
107	1527			42	2811
87	2212			50	2519
91	1942			32	3929
84	2129			41	2967
93	2172			49	2298
100	2042			44	3736
94	2234			38	3136
88	2360			39	3249
82	2206			45	3027
74	2251			44	3280
92	2115			42	2266
89	2560			52	2970
93	1982			52	2327
107	2057			47	2866
85	2037			35	3095
84	2401			44	2990
103	2083			51	2469
86	2319			52	2078
102	1754			53	1632
85	2258			41	2691
108	1875			47	3258
83	2228			49	2639
76	2038			43	2427
104	1902			50	3060
80	1674			42	3357
88	2196			46	2589
81	2727			47	2931
74	2326			47	2367
86	1784			53	2542
91	2452			43	2531
87	2396			52	3404
85	2270			47	3271
91	2001			37	3429
80	1968			42	2820
92	2349			42	3023
90	1779			38	3203
71	2251			36	3388
100	1789			56	2507
85	2531			40	3443
86	2391			37	2795
102	2098			50	3160
94	2128			49	2032
104	1758			43	3458
106	1783			47	2687
76	1900			45	2659
78	2502			42	3279
90	1895			52	2177
104	1381			51	3421
78	2688			40	3605
82	1925			39	3964
67	2368			41	3258
89	1715			42	3255
90	2188			36	3025
85	2308			44	3204
86	1922			42	2971
89	2299			41	2988
72	2342			50	2681
92	2303			49	2435
84	1848			50	3018
70	1965			49	2268
90	1756			44	2927
94	2059			46	3001
95	1720			45	3627
106	1730			50	3277
93	2878			47	2808
89	1931			51	2670
100	1879			47	3152
89	1974			52	2797
96	1541			39	3411
99	1400			39	3824
86	2107			51	2744
102	2069			47	3076
78	2253			43	2475
78	2449			40	3311
90	2355			45	3070
93	1738			52	3141
91	2398			32	3885
86	1956			43	2716
86	2045			42	2775
95	1887			48	2674
93	1664			48	2602
96	1996			41	3378
87	1990			40	3507
89	1824			40	2595
91	1852			46	2991
91	1720			40	2879
85	2470			41	3382
71	2684			47	2869
89	1357			45	2488
67	2725			49	2453
89	2013			35	3211
79	2210			50	2089
81	1877			43	3355
68	2469			49	3296
90	1897			38	3314
81	2239			45	3237
109	1349			46	3046
93	1650			43	3361
88	1564			45	3224
86	1660			43	2659
97	1803			54	2654
83	2127			50	3829
96	1903			58	2800
82	1819			52	2672
78	2127			47	2613
94	2175			47	3136
107	1278			43	3436
91	2089			46	3618
114	1759			49	2651
103	1620			46	3452
94	1845			40	3059
88	2118			45	2765
99	1789			38	2607
66	2102			44	3524
97	2024			45	2776
86	2473			44	3243
87	2154			48	3300
95	1918			39	3284
81	1938			38	3428
84	1605			33	3466
92	1854			32	3950
103	2367			49	2491
89	1967			49	3155
103	1641			54	2301
90	1561			31	3124
82	2077			47	2788
86	2153			48	2876
79	2510			47	2992
93	1595			45	3491
89	2411			43	2944
93	1662			50	3111
83	1919			49	2696
82	2768			47	2760
85	2375			43	3096
84	1763			43	2271
103	2148			42	3252
78	2104			43	2732
94	2364			34	3371
100	2466			44	2705
91	2014			48	2966
85	2193			50	2204
77	2391			40	3095
77	2048			49	3437
83	1669			52	2389
85	1766			52	2017
80	1795			53	2943
81	2339			49	2489
95	1522			50	2503
106	1140			53	1678
82	2072			43	3110
90	2056			46	3174
101	1699			45	2250
123	1124			52	3338
104	1857			51	2810
89	2206			48	2217
96	2149			46	2456
92	2473			45	3385
75	2275			50	3144
98	1830			41	3454
87	2047			47	2375
77	2586			47	3016
85	1787			56	2211
92	2175			40	4166
84	2812			36	2677
126	1468			52	2981
90	1984			46	3248
88	1582			50	2322
92	2092			34	4304
109	1578			47	3341
92	1871			47	2957
69	2527			50	2719
93	1702			47	3089
91	1675			47	2785
88	2547			42	3475
92	2117			47	2526
88	2883			38	3095
99	1941			51	2532
88	2281			40	3459
91	2158			54	3146
103	2304			58	2772
83	1994			42	2908
95	2080			45	2102
89	2226			53	3102
97	1991			41	2951
78	2338			55	2379
92	2231			49	2759
97	1930			58	3042
70	2553			54	1806
102	1612			41	4134
91	1977			50	2185
98	2257			48	2331
83	1895			49	2951
94	2134			45	2539
81	1981			44	3423
92	1888			40	3827
101	1257			36	2599
92	2073			51	2881
109	1509			44	2379
95	1927			48	3032
85	2256			35	3768
91	1733			46	2378
86	1636			45	2606
76	2159			40	3611
103	1593			46	1995
97	1536			49	3255
108	1826			55	3083
80	1956			42	3531
106	2354			41	3034
104	1734			48	2997
94	1987			41	3920
103	1981			45	3366
93	2591			44	2528
79	2103			57	2020
92	1920			47	3087
85	2143			44	2324
89	1863			37	2618
69	2858			38	3335
88	2479			42	2967
89	2317			47	3280
102	1258			49	2508
105	1329			43	4265
86	1921			46	3228
91	1764			46	3066
95	2195			47	2299
81	1963			43	3320
89	1436			41	3882
89	1743			36	3331
111	1456			48	2804
98	1807			42	3245
78	2033			51	3254
78	2400			43	3599
91	2257			46	3025
96	1696			31	3513
90	2161			42	3191
113	1674			42	3444
97	1598			45	3476
97	2044			46	3195
92	2096			34	3404
61	2718			40	2677
86	1679			47	2462
86	2165			42	2742
119	1119			49	3221
75	2013			40	2660
74	2521			44	2600
77	2268			41	3014
77	1888			57	2368
81	1894			43	2632
104	1684			42	2330
86	1844			53	2866
87	2077			42	3233
74	2037			44	3247
99	2061			33	3298
103	2226			50	2028
94	1351			45	3312
84	1821			45	3008
88	2378			34	3321
81	2085			49	2612
92	2012			53	2729
67	1939			52	2565
80	2161			49	2550
94	2021			52	2532
99	1929			43	2959
87	2319			47	2535
90	2091			44	2955
84	1670			34	2522
94	1898			35	3589
78	2026			47	3757
84	2303			45	2640
99	2055			44	3500
96	1739			53	2550
99	1469			50	2347
93	1904			44	2637
101	1559			38	3157
89	2531			36	2539
100	1957			41	3141
89	1721			43	3137
72	2210			43	3239
102	1802			49	2298
78	1842			39	3626
87	1941			42	3579
85	2380			53	2106
97	1927			46	3728
78	2092			39	2396
76	2114			49	2823
84	1691			45	2794
86	1998			55	2946
104	2092			48	2763
86	2078			44	2582
98	1564			40	3052
100	2020			40	3417
92	2136			42	3865
99	1456			45	3064
91	1720			27	3675
73	2342			40	3245
80	1869			38	2920
87	2008			37	3776
73	2222			45	3165
104	1261			40	3528
76	2244			43	2901
86	1845			43	3956
87	1877			36	3531
83	2135			48	2924
110	1938			43	3233
91	1960			41	3971
92	1991			50	3146
90	1359			42	2946
93	2108			35	3654
86	2379			46	1760
97	1290			51	2835
93	1842			44	2967
78	2190			41	3446
75	2325			39	3645
94	1283			50	2365
94	1757			46	3203
84	1940			47	3404
92	2079			42	2506
98	1365			41	3118
103	2120			41	3577
112	1355			46	3042
114	1353			45	3349
101	1757			46	2694
85	2261			49	2796
97	1446			43	2531
80	2051			56	1628
76	1963			40	3257
94	2002			40	3159
85	2105			44	3321
88	2347			43	3253
93	1848			47	2362
81	2905			41	3138
86	2074			41	3269
84	1833			46	2946
86	2435			43	2969
78	2495			35	3516
75	2436			37	3950
98	1855			49	2322
90	2501			45	3652
87	2244			47	2847
82	2154			41	2712
69	2055			49	2562
83	2135			40	3883
73	2374			48	3308
83	2051			53	2663
93	1769			46	3226
112	1956			51	2017
87	2067			37	3500
86	1924			48	2726
77	2209			45	3213
80	1959			38	2915
81	2114			43	3613
92	2553			43	2882
72	2087			47	3391
88	1802			52	2455
80	1975			44	2916
101	1873			45	3015
105	1863			41	3900
93	1624			40	3190
84	1752			38	3804
67	2527			44	2618
98	2252			38	3046
88	1790			36	3130
100	1883			43	3424
106	1589			41	2898
77	2039			49	2768
107	1519			42	3680
83	2123			50	2046
87	1941			47	2995
83	2256			37	2906
55	2481			44	2908
102	1511			39	3802
75	1671			42	3632
85	2015			48	3230
83	2183			55	2123
99	1710			50	2581
77	2053			49	2266
79	1739			39	2808
83	1588			40	3634
80	2172			40	2395
90	1877			51	3050
104	1820			47	2324
90	2422			40	3022
93	1886			42	3036
106	1480			47	2973
89	1655			49	3263
83	2160			56	1628
88	2533			48	2981
94	1782			46	2478
98	1916			51	2444
87	2451			39	3872
93	2215			36	4129
97	1740			49	3384
97	2112			45	2719
93	1711			47	3061
98	2086			47	2617
79	2119			48	3077
71	2472			30	3860
95	1729			39	3403
77	2708			47	3257
90	2203			47	3393
76	1825			39	3214
81	2452			40	3218
100	1581			41	3451
93	1590			44	3394
95	2138			42	3580
92	1698			56	3257
68	2458			51	2127
87	2396			53	2359
89	2309			46	3121
80	2585			41	3318
83	2351			44	2290
96	1720			46	2509
95	2136			47	3541
93	2118			51	3589
77	2267			46	2641
102	2047			46	3254
107	1581			37	3239
88	1986			48	3462
94	1662			46	3008
81	2287			34	2797
81	2476			50	3165
89	1805			43	2339
88	2378			48	2880
92	1907			46	2961
100	1642			47	2793
95	1500			45	3603
89	2052			38	3084
95	1870			42	2386
107	2193			48	2416
81	1938			44	3303
85	2099			61	2362
89	2210			56	1817
81	2577			40	3474
90	1988			39	2770
132	1335			42	3303
88	2075			49	2733
76	2382			52	3016
82	2204			52	2978
79	2426			52	2697
106	1577			48	2799
100	1653			44	3356
85	1859			49	2761
92	2017			52	2684
85	2159			46	2581
90	1748			46	3399
101	1834			39	3181
83	2101			47	2910
91	2301			45	4259
94	2054			45	3196
79	2577			48	3196
86	2209			51	2354
86	2273			45	3029
91	2158			37	3591
85	2453			48	3064
107	2210			46	3102
85	2158			44	3393
91	1679			50	2260
99	2325			35	3062
98	2110			39	3122
85	1858			51	3033
100	1523			36	2975
89	2000			48	3379
101	1419			45	3038
97	1816			44	3223
94	1980			35	3144
96	1523			44	3646
99	2011			36	3276
92	2090			56	2241
97	2272			42	3356
84	2384			43	2771
85	2277			46	2081
92	1943			35	4111
94	1668			44	2651
93	1686			47	2726
87	2300			44	2831
106	1644			44	2856
94	1982			43	3394
89	1971			46	2579
114	2144			45	3453
84	1950			39	3618
104	1354			41	2655
103	2039			40	3128
91	1732			42	4070
80	2406			43	3344
88	1736			50	2976
103	2595			46	2321
97	2157			38	3805
99	1957			49	2476
106	1747			43	2831
85	2438			45	3098
93	2206			47	2647
90	2170			44	1991
96	1740			51	2882
81	1832			45	2564
83	2277			49	3292
83	2016			38	3115
92	1524			49	3489
68	2683			41	3105
91	2066			35	4015
82	2008			37	2870
87	2739			38	2194
97	1996			46	3081
100	2264			45	3054
97	2098			42	2891
76	2216			49	2338
75	2539			47	2659
82	2185			49	2829
77	2256			41	3275
88	1672			43	3196
86	1835			49	2768
69	2312			41	2406
76	2237			50	2330
82	2274			46	3448
78	2600			47	2969
111	1986			45	3297
90	1961			41	2793
107	1508			45	3181
81	2594			43	3193
